# Supplementary material for: Effect of combined acetylsalicylic acid and statins treatment on intracranial aneurysm rupture
Source: PLoS One. 2021 Feb 18;16(2):e0247153. doi: 10.1371/journal.pone.0247153 (PMC7891751; doi:10.1371/journal.pone.0247153)
Supplement: S1 File — (XLSX) [file pone.0247153.s001.xlsx]

## Sheet: PLOSONE BASE
edad	sexo	EXITUS.HOSP	ROTO.NOROTO	AneurisMultipl	GCS	mRS_basal	N˙meroANeuri	FISHER.IV	TABAC.SI.NO	tabaq	enolismo	hta	dmellitu	dislipem	IctusIsque	cardisqu	vascperi	acxfa	valvulopatia	EPOC	Epilepsia	Alergias	Anticonceptivos	DrogadicciÛn	Traumatismos	CirugÌas	Hepato	TTOAntiagr	antiagregacion	ASPIRINA.SI.NO	estatinas	ESTATTINASyANTIPLAQ	NINGUNO	TIPO.ESTATINA	ATORVA40OMAS	ATORVA	SIMVA	Dicumarinicos	ADOS	INSULINA	Territoriovasc	ACOMA.ACOMP	PARAOFT.CAVERNOSO	ANT.POST	LAT	TipoAneurism	SACULAR	TrombosisAn	LobulaciÛn
54	1	0	0	0	15	0	1	0	1	1	1	1	0	0	0	0	0	0	0	0	0	0	0	0	0	0	0	0	0	0	0	0	1		0	0	0	0	0	0	1	0	0	0	2	2	0	0	0
49	2	0	0	0	15	0	1	0	0	0	0	0	0	0	0	0	0	0	0	0	0	0	0	0	0	0	0	2	1	0	0	0	1		0	0	0	0	0	0	2	0	1	0	2	0	1	0	0
66	2	0	0	1	15	1	2	0	0	0	0	1	0	0	0	0	0	0	0	0	0	0	0	0	0	0	0	0	0	0	0	0	1		0	0	0	0	0	0	2	0	1	0	1	0	1	0	2
76	2	0	0	1	15	2	2	0	0	0	0	0	0	0	0	0	0	0	0	1	0	0	0	0	0	0	0	0	0	0	0	0	1		0	0	0	0	0	0	2	0	1	0	1	0	1	0	0
49	2	0	0	1	15	0	2	0	1	1	0	0	0	0	0	0	0	0	0	0	0	0	0	0	0	0	0	0	0	0	0	0	1		0	0	0	0	0	0	2	0	1	0	1	0	1	0	0
51	2	0	0	1	15	0	3	0	1	1	0	1	0	0	0	0	0	0	0	0	0	0	0	0	0	1	0	0	0	0	0	0	1		0	0	0	0	0	0	2	0	1	0	2	0	1	0	0
50	2	0	0	1	15	0	3	0	1	1	0	1	0	0	0	0	0	0	0	0	0	0	0	0	0	1	0	0	0	0	0	0	1		0	0	0	0	0	0	2	0	1	0	1	0	1	0	2
44	2	0	0	1	15	0	5	0	0	0	0	0	0	0	0	0	0	0	0	0	0	0	0	0	0	0	0	0	0	0	0	0	1		0	0	0	0	0	0	2	0	1	0	1	0	1	0	0
54	2	0	0	1	15	0	3	0	1	1	0	0	0	0	0	0	0	0	0	0	0	0	0	0	0	1	0	0	0	0	0	0	1		0	0	0	0	0	0	2	0	1	0	2	0	1	0	0
78	2	0	0	0	15	0	1	0	0	0	0	0	0	0	0	0	0	0	0	0	0	0	0	0	0	0	0	0	0	0	0	0	1		0	0	0	0	0	0	2	0	1	0	1	0	1	0	0
50	2	0	0	0	15	0	1	0	1	1	0	1	0	0	0	0	0	0	0	0	0	0	0	0	0	1	0	0	0	0	0	0	1		0	0	0	0	0	0	2	0	1	0	2	0	1	0	0
49	2	0	0	1	15	0	3	0	1	1	0	1	0	0	0	0	0	0	0	0	0	0	0	0	0	0	0	0	0	0	0	0	1		0	0	0	0	0	0	2	0	1	0	2	0	1	0	0
16	1	0	0	0	15	0	1	0	0	0	0	0	0	0	0	0	0	0	0	0	0	0	0	0	0	0	0	0	0	0	0	0	1		0	0	0	0	0	0	3	0	0	0	1	1	0	0	0
29	2	0	0	1	15	1	2	0	1	1	0	0	0	0	0	0	0	0	1	0	0	0	0	0	0	1	0	0	0	0	0	0	1		0	0	0	0	0	0	4	0	1	0	1	0	1	0	0
50	2	0	0	1	15	0	3	0	1	1	0	1	0	0	0	0	0	0	0	0	0	0	0	0	0	1	0	0	0	0	0	0	1		0	0	0	0	0	0	4	0	1	0	2	0	1	0	0
52	2	0	0	1	15	0	2	0	1	1	0	0	0	0	0	0	0	0	0	0	0	0	0	0	0	0	0	0	0	0	0	0	1		0	0	0	0	0	0	4	0	1	0	2	0	1	0	0
31	2	0	0	0	15	0	1	0	1	1	0	0	0	0	0	0	0	0	0	0	0	0	1	0	0	0	0	0	0	0	0	0	1		0	0	0	0	0	0	4	0	1	0	1	0	1	0	0
44	2	0	0	1	15	0	5	0	0	0	0	0	0	0	0	0	0	0	0	0	0	0	0	0	0	0	0	0	0	0	0	0	1		0	0	0	0	0	0	4	0	1	0	2	0	1	0	0
49	2	0	0	1	15	0	3	0	0	0	1	0	0	1	0	0	0	0	0	0	0	0	0	0	0	1	0	0	0	0	0	0	1		0	0	0	0	0	0	4	0	1	0	2	0	1	0	0
49	2	0	0	1	15	0	3	0	0	0	1	0	0	1	0	0	0	0	0	0	0	0	0	0	0	1	0	0	0	0	0	0	1		0	0	0	0	0	0	4	0	1	0	1	0	1	0	2
74	2	0	0	1	15	0	3	0	0	0	0	1	0	0	0	0	0	0	0	0	0	0	0	0	0	0	0	0	0	0	0	0	1		0	0	0	0	0	0	4	0	1	0	2	0	1	0	1
40	2	0	0	0	15	0	1	0	0	0	0	0	0	0	0	0	0	0	0	0	0	0	0	0	0	0	0	0	0	0	0	0	1		0	0	0	0	0	0	4	0	1	0	1	0	1	0	2
52	1	0	0	0	15	0	1	0	0	0	0	0	0	0	0	0	0	0	0	0	0	0	0	0	0	0	0	0	0	0	0	0	1		0	0	0	0	0	0	4	0	1	0	2	0	1	0	0
34	2	0	0	0	15	0	1	0	0	0	0	0	0	0	0	0	0	0	0	0	0	0	0	0	0	0	0	0	0	0	0	0	1		0	0	0	0	0	0	4	0	1	0	2	0	1	0	0
33	2	0	0	1	15	0	2	0	1	1	0	0	0	0	0	0	0	0	0	0	0	0	0	0	0	0	0	0	0	0	0	0	1		0	0	0	0	0	0	4	0	1	0	2	0	1	0	2
44	2	0	0	1	15	0	4	0	0	0	0	0	0	0	0	0	0	0	0	0	0	0	0	0	0	0	0	0	0	0	0	0	1		0	0	0	0	0	0	4	0	1	0	1	0	1	0	0
72	2	0	0	1	15	0	2	0	0	0	0	1	0	1	0	0	0	0	0	0	0	0	0	0	0	1	0	0	0	0	0	0	1		0	0	0	0	0	0	4	0	1	0	2	0	1	0	0
61	2	0	0	0	15	0	1	0	0	0	0	0	0	0	0	0	0	0	0	0	0	0	0	0	0	0	0	0	0	0	0	0	1		0	0	0	0	0	0	4	0	1	0	2	0	1	0	0
47	2	0	0	1	15	0	2	0	1	1	0	1	0	0	0	0	0	0	0	0	0	0	0	0	0	0	0	0	0	0	0	0	1		0	0	0	0	0	0	4	0	1	0	2	0	1	0	0
46	2	0	0	0	15	0	1	0	1	1	0	0	0	0	0	0	0	0	0	0	0	0	0	0	0	0	0	0	0	0	0	0	1		0	0	0	0	0	0	4	0	1	0	2	0	1	0	2
39	1	0	0	0	15	0	1	0	1	1	0	0	0	0	0	0	0	0	0	0	0	0	0	0	0	0	0	0	0	0	0	0	1		0	0	0	0	0	0	4	0	1	0	1	0	1	0	0
26	2	0	0	1	15	0	2	0	0	0	0	0	0	0	0	0	0	0	0	0	0	0	0	0	0	0	0	0	0	0	0	0	1		0	0	0	0	0	0	4	0	1	0	2	0	1	0	0
52	1	0	0	1	4	0	4	1	0	0	1	1	0	0	0	0	0	0	0	0	0	0	0	0	0	0	0	0	0	0	0	0	1		0	0	0	0	0	0	5	1	0	0	2	0	1	0	0
51	2	0	0	0	15	0	1	0	0	0	1	0	0	0	0	0	0	0	0	0	0	0	0	0	0	0	0	0	0	0	0	0	1		0	0	0	0	0	0	5	1	0	0	1	0	1	0	2
35	2	0	0	1	15	0	2	0	1	1	0	0	0	0	0	0	0	0	0	0	0	0	0	0	0	0	0	0	0	0	0	0	1		0	0	0	0	0	0	5	1	0	0	1	0	1	0	2
44	2	0	0	1	14	0	4	0	0	0	0	0	0	0	0	0	0	0	0	0	0	0	0	0	0	0	0	0	0	0	0	0	1		0	0	0	0	0	0	5	1	0	0	2	0	1	0	2
54	2	0	0	0	15	0	1	0	1	1	0	0	0	0	0	0	0	0	0	0	0	0	0	0	1	1	0	0	0	0	0	0	1		0	0	0	0	0	0	5	1	0	0	2	0	1	0	1
66	1	0	0	1	15	0	4	0	1	1	0	1	0	0	0	0	0	0	0	0	0	0	0	0	0	0	0	1	1	1	0	0	0		0	0	0	0	0	0	5	1	0	0	1	0	1	0	0
52	2	0	0	1	15	0	3	0	1	1	0	1	0	0	0	0	0	0	0	0	0	0	0	0	0	1	0	0	0	0	0	0	1		0	0	0	0	0	0	6	0	0	0	1	0	1	0	0
52	1	0	0	1	4	0	1	1	0	0	1	1	0	0	0	0	0	0	0	0	0	0	0	0	0	0	0	0	0	0	0	0	1		0	0	0	0	0	0	6	0	0	0	1	0	1	0	0
57	2	0	0	1	15	1	3	0	0	0	0	0	0	0	0	0	0	0	0	0	0	0	0	0	0	1	0	0	0	0	0	0	1		0	0	0	0	0	0	6	0	0	0	2	0	1	0	0
51	1	0	0	0	15	0	2	1	0	0	0	1	0	1	0	0	0	0	0	0	0	0	0	0	0	1	0	0	0	0	0	0	1		0	0	0	0	0	0	6	0	0	0	1	0	1	0	0
63	1	0	0	0	15	0	1	0	0	2	0	1	1	0	0	0	0	0	0	0	0	0	0	0	0	0	0	0	0	0	0	0	1		0	0	0	0	0	0	7	0	0	0	1	0	1	0	2
64	2	0	0	1	15	0	2	0	0	0	0	0	0	0	0	0	0	0	0	0	0	0	0	0	0	1	0	0	0	0	0	0	1		0	0	0	0	0	0	7	0	0	0	2	0	1	0	2
22	2	0	0	0	15	0	1	0	0	0	0	0	0	0	0	0	0	0	0	0	0	0	0	0	0	0	0	0	0	0	0	0	1		0	0	0	0	0	0	7	0	0	0	2	1	0	0	0
35	2	0	0	0	15	0	1	0	1	1	0	0	0	0	0	0	0	0	0	0	0	0	0	0	0	0	0	0	0	0	0	0	1		0	0	0	0	0	0	8	0	0	0	1	0	1	0	0
67	2	0	0	0	15	0	1	0	0	0	0	1	0	0	0	0	0	0	0	0	0	0	0	0	1	1	0	0	0	0	0	0	1		0	0	0	0	0	0	8	0	0	0	1	1	0	0	0
67	2	0	0	1	15	0	2	0	0	0	0	0	0	0	0	0	0	0	0	0	0	0	0	0	0	0	0	0	0	0	0	0	1		0	0	0	0	0	0	9	1	0	0		0	1	0	0
74	2	0	0	1	3	0	3	0	0	0	0	1	0	0	0	0	0	0	0	0	0	0	0	0	0	0	0	0	0	0	0	0	1		0	0	0	0	0	0	9	1	0	0		0	1	0	1
39	2	0	0	0	15	0	1	0	0	0	0	1	0	0	0	0	0	0	0	0	0	0	0	0	0	1	0	0	0	0	0	0	1		0	0	0	0	0	0	9	1	0	0		0	1	0	0
64	2	0	0	0	15	0	1	0	1	1	0	0	0	0	0	0	0	0	0	0	0	0	0	0	0	0	0	0	0	0	0	0	1		0	0	0	0	0	0	9	1	0	0		0	1	0	0
60	2	0	0	0	15	0	1	0	0	0	0	1	0	0	1	0	0	0	0	0	0	0	0	0	0	1	0	0	0	0	0	0	1		0	0	0	0	0	0	9	1	0	0		0	1	0	2
35	2	0	0	0	15	0	1	0		1	1	0	0	0	0	0	0	0	0	0	0	0	0	0	0	0	0	0	0	0	0	0	1		0	0	0	0	0	0	10	0	0	0	2	0	1	0	0
53	2	0	0	1	15	0	4	0	0	0	0	1	0	1	0	0	0	0	0	0	0	0	0	0	0	0	0	0	0	0	0	0	1		0	0	0	0	0	0	10	0	0	0	2	0	1	0	2
80	2	0	0	0	15	0	1	1	0	0	0	0	0	0	0	0	0	0	0	0	0	0	0	0	1	0	0	0	0	0	0	0	1		0	0	0	0	0	0	11	0	0	0	2	0	1	0	2
76	1	0	0	0	15		1	0	1	1	0	1	1	0	0	0	0	0	0	0	0	0	0	0	0	1	0	0	0	0	0	0	1		0	0	0	0	1	0	11	0	0	0	1	0	1	0	2
48	2	0	0	1	3	0	6	0	1	1	1	0	0	0	0	0	0	0	0	0	0	0	0	1	0	0	0	0	0	0	0	0	1		0	0	0	0	0	0	11	0	0	0	2	0	1	0	0
57	2	0	0	1	15	0	6	0	0	2	0	0	0	0	0	0	0	0	0	0	0	0	0	0	0	0	0	0	0	0	0	0	1		0	0	0	0	0	0	11	0	0	0	1	0	1	0	0
67	1	0	0	0	15	2	1	0	0	0	0	0	0	0	1	0	0	0	0	0	0	0	0	0	0	0	0	0	0	0	0	0	1		0	0	0	0	0	0	11	0	0	0	1	1	0	0	2
70	2	0	0	0	15	0	1	0	1	1	0	0	0	0	0	0	0	0	0	0	0	0	0	0	0	0	0	1	1	1	0	0	0		0	0	0	0	0	0	11	0	0	0	2	1	0	0	0
50	2	0	0	1	15	0	3	0	1	1	0	1	0	0	0	0	0	0	0	0	0	0	0	0	0	1	0	0	0	0	0	0	1		0	0	0	0	0	0	13	0	0	1	3	0	1	0	2
50	2	0	0	1	15	0	4	0	1	1	0	0	0	0	0	0	0	0	0	0	0	0	0	0	0	0	0	0	0	0	0	0	1		0	0	0	0	0	0	18	0	0	1		0	1	0	0
48	2	0	0	1	3	0	6	0	1	1	1	0	0	0	0	0	0	0	0	0	0	0	0	1	0	0	0	0	0	0	0	0	1		0	0	0	0	0	0	20	0	0	0	2	0	1	0	0
58	1	0	0	0	15	0	1	0	0	2	0	1	0	1	1	0	0	1	0	0	0	0	0	0	0	0	0	0	0	0	1	0	0	ATORVA 20	0	1	0	1	0	0	9	1	0	0		0	1	0	0
44	2	0	0	1	14	0	1	0	1	1	0	0	0	0	0	0	0	0	0	0	0	0	0	0	0	0	0	1	1	1	1	1	0	ATORVA 40	1	1	0	0	0	0	2	0	1	0	2	0	1	0	2
70	2	0	0	1	15	0	2	0	0	0	0	1	1	1	0	0	0	0	0	0	0	1	0	0	0	1	0	0	0	0	1	0	0	ATORVA 40	1	1	0	0	1	0	3	0	0	0	1	0	1	0	0
50	1	0	0	0	15	0	1	0	0	0	0	0	0	0	0	0	0	0	0	0	0	0	0	0	0	0	0	2	1	0	1	1	0	ATORVA 40	1	1	0	0	0	0	5	1	0	0	2	0	1	0	0
60	2	0	0	1	15	0	3	0	1	1	0	1	0	1	0	0	0	0	0	0	0	0	0	0	0	1	0	1	1	1	1	1	0	ATORVA 40	1	1	0	0	0	0	8	0	0	0	1	0	1	0	0
77	1	0	0	0	15	0	1	0	0	2	0	1	0	1	0	1	1	0	0	0	0	0	0	0	0	0	0	5	1	1	1	1	0	ATORVA 40	1	1	0	1	0	0	9	1	0	0		0	1	1	1
78	1	0	0	0	15	0	1	0	0	2	0	1	0	1	1	0	0	0	0	0	1	0	0	0	0	1	0	10	1	0	1	1	0	ATORVA 40	1	1	0	0	0	0	9	1	0	0		0	1	0	2
66	1	0	0	1	15	0	2	0	1	1	0	1	0	1	0	1	0	0	0	1	0	0	0	0	0	0	0	1	1	1	1	1	0	ATORVA 40	1	1	0	0	0	0	11	0	0	0		0	1	0	2
66	1	0	0	1	15	0	2	0	1	1	0	1	0	1	0	1	0	0	0	1	0	0	0	0	0	0	0	1	1	1	1	1	0	ATORVA 40	1	1	0	0	0	0	16	0	0	1		1	0	0	2
55	1	0	0	0	15	3	1	0	1	1	0	1	0	1	1	1	0	0	0	0	0	0	0	0	0	0	0	1	1	1	1	1	0	ATORVA 40	1	1	0	0	0	0	16	0	0	1		1	0	0	0
70	1	0	0	0	15	0	1	0	0	2	0	0	1	1	0	1	0	0	0	0	0	0	0	0	1	0	0	1	1	1	1	1	0	ROSU 10	0	0	0	0	1	1	18	0	0	1		0	1	0	2
53	1	0	0	1	15	0	3	0	1	1	0	1	0	1	1	0	0	0	0	0	0	0	0	0	0	1	0	1	1	1	1	1	0	ROSU 5	0	0	0	0	0	0	16	0	0	1		0	1	0	0
51	2	0	0	1	15	0	5	0	1	1	0	0	0	1	0	0	0	0	0	0	0	0	0	0	0	0	0	0	0	0	1	0	0	SIMVA 20	0	0	1	0	0	0	4	0	1	0	2	0	1	0	0
51	2	0	0	1	15	0	5	0	1	1	0	0	0	1	0	0	0	0	0	0	0	0	0	0	0	0	0	0	0	0	1	0	0	SIMVA 20	0	0	1	0	0	0	4	0	1	0	1	0	1	0	0
51	2	0	0	1	15	0	5	0	1	1	0	0	0	1	0	0	0	0	0	0	0	0	0	0	0	0	0	0	0	0	1	0	0	SIMVA 20	0	0	1	0	0	0	4	0	1	0	2	0	1	0	0
54	2	0	0	1	15	0	2	0	0	0	0	0	0	1	0	0	0	0	0	0	0	0	0	0	0	1	0	0	0	0	1	0	0	SIMVA 20	0	0	1	0	0	0	4	0	1	0	2	0	1	0	0
76	1	0	0	1	15	1	3	0	1	1	0	1	0	1	0	0	0	0	0	0	1	0	0	0	0	0	0	0	0	0	1	0	0	SIMVA 20	0	0	1	0	0	0	5	1	0	0	2	0	1	0	2
75	1	0	0	0	15	0	1	0	1	1	0	1	1	0	0	0	0	0	0	0	1	0	0	0	0	0	0	0	0	0	1	0	0	SIMVA 20	0	0	1	0	0	0	6	0	0	0	1	0	1	0	1
61	1	0	0	1	15			0	1	1	0	1	0	1	0	0	0	0	0	0	0	0	0	0	0	1	0	0	0	0	1	0	0	SIMVA 20	0	0	1	0	0	0	9	1	0	0		0	1	0	2
75	2	0	0	0	15	1	1	0	0	0	0	1	0	1	0	0	0	0	0	0	0	0	0	0	0	0	0	1	1	1	1	1	0	SIMVA 20	0	0	1	0	0	0	9	1	0	0		0	1	0	1
74	1	0	0	1	15	0	2	0	0	2	0	1	0	1	0	0	0	0	0	0	0	0	0	0	0	1	0	1	1	1	1	1	0	SIMVA 20	0	0	1	0	0	0	14	0	0	1	3	1	0	1	0
51	2	0	0	1	15	0	5	0	1	1	0	0	0	1	0	0	0	0	0	0	0	0	0	0	0	0	0	0	0	0	1	0	0	SIMVA 20	0	0	1	0	0	0	19	0	0	1	2	0	1	0	0
53	2	0	0	1	15	0	5	0	1	1	0	1	0	1	0	0	0	0	0	0	0	0	0	0	0	0	0	0	0	0	1	0	0	SIMVA 40	0	0	1	0	0	0	5	1	0	0	1	0	1	0	0
53	2	0	0	1	15	0	5	0	1	1	0	1	0	1	0	0	0	0	0	0	0	0	0	0	0	0	0	0	0	0	1	0	0	SIMVA 40	0	0	1	0	0	0	5	1	0	0	1	0	1	0	0
53	2	0	0	1	15	0	5	0	1	1	0	1	0	1	0	0	0	0	0	0	0	0	0	0	0	0	0	0	0	0	1	0	0	SIMVA 40	0	0	1	0	0	0	6	0	0	0	1	0	1	0	0
75	2	0	0	0	15	0	1	0	0	0	0	1	0	1	0	1	0	0	0	0	0	0	0	0	0	0	0	1	1	1	1	1	0	SIMVA 40	0	0	1	0	0	0	9	1	0	0		0	1	0	2
67	2	0	0	1	13	0	6	1	0	0	0	0	1	1	0	0	0	0	0	0	0	0	0	0	0	0	0	0	0	0	1	0	0	SIMVA 40	0	0	1	0	1	0	9	1	0	0		0	1	0	1
71	1	0	0	0	15	0	1	0	1	1	0	1	0	1	0	0	0	0	0	0	0	0	0	0	0	1	0	0	0	0	1	0	0	SIMVA 40	0	0	1	0	0	0	11	0	0	0	2	0	1	0	2
81	2	0	0	1	15	0	4	0	0	0	0	1	1	1	0	0	0	1	0	0	0	0	0	0	0	1	0	2	1	0	1	1	0	SIMVA 40	0	0	1	0	1	0	11	0	0	0	2	0	1	0	0
53	2	0	0	1	15	0	5	0	1	1	0	1	0	1	0	0	0	0	0	0	0	0	0	0	0	0	0	0	0	0	1	0	0	SIMVA 40		0	1	0	0	0	18	0	0	1	1	0	1	0	1
50	1	0	0	0	15	0	1	0	0	0	0	0	0	0	0	0	0	0	0	0	0	0	0	0	0	0	0	0	0	0	0	0	1		0	0	0	0	0	0	1	0	0	0	1	2	0	0	0
69	2	0	0	1	15	0	3	0	0	0	0	1	0	0	0	0	0	0	0	0	0	1	0	0	0	1	0	0	0	0	0	0	1		0	0	0	0	0	0	2	0	1	0	2			0	0
49	2	0	0	1	15	0	2	0	0	0	0	0	0	1	0	0	0	0	0	0	0	0	0	0	0	1	0	0	0	0	0	0	1		0	0	0	0	0	0	2	0	1	0	1	0	1	0	2
46	2	0	0	0	15	0	1	0	1	1	0	1	0	0	0	0	0	0	0	0	0	0	0	0	0	1	0	0	0	0	0	0	1		0	0	0	0	0	0	2	0	1	0	2	0	1	0	0
46	1	0	0	1	15	0	2	0	1	1	1	0	0	0	0	0	0	0	0	0	0	0	0	0	0	1	0	0	0	0	0	0	1		0	0	0	0	0	0	2	0	1	0	4	0	1	0	2
49	2	0	0	1	15	0	3	0	1	1	1	1	0	0	0	0	0	0	0	0	0	0	0	0	0	1	0	0	0	0	0	0	1		0	0	0	0	0	0	2	0	1	0	1	0	1	0	0
49	2	0	0	1	15	0	3	0	1	1	1	1	0	0	0	0	0	0	0	0	0	0	0	0	0	1	0	0	0	0	0	0	1		0	0	0	0	0	0	2	0	1	0	1	0	1	0	0
39	2	0	0	1	15	0	3	0	1	1	0	0	0	0	0	0	0	0	0	0	0	0	0	0	0	0	0	0	0	0	0	0	1		0	0	0	0	0	0	2	0	1	0	2	0	1	0	2
37	2	0	0	0	15	0	1	0	0	0	0	0	0	0	0	0	0	0	0	0	0	0	0	0	0	0	0	0	0	0	0	0	1		0	0	0	0	0	0	2	0	1	0	1	0	1	0	0
66	2	0	0	1	15	0	3	0	0	0	0	0	0	0	0	0	0	0	0	0	0	0	0	0	0	1	0	0	0	0	0	0	1		0	0	0	0	0	0	2	0	1	0	1	0	1	0	0
44	2	0	0	1	15	0	2	0	1	1	0	1	0	0	0	0	0	0	0	0	0	0	0	0	0	0	0	0	0	0	0	0	1		0	0	0	0	0	0	2	0	1	0	2	0	1	0	2
78	2	0	0	0	15	0	1	0	0	0	0	1	0	0	0	0	0	0	0	0	0	0	0	0	0	1	0	0	0	0	0	0	1		0	0	0	0	0	0	2	0	1	0	2	0	1	0	2
62	2	0	0	1	15	0	3	0	1	1	0	0	0	0	1	0	0	0	0	0	0	1	0	0	0	1	0	0	0	0	0	0	1		0	0	0	0	0	0	2	0	1	0	1	0	1	0	2
22	2	0	0	0	15	0	1	0	0	0	0	0	0	0	0	0	0	0	0	0	1	0	0	0	0	0	0	0	0	0	0	0	1		0	0	0	0	0	0	2	0	1	0	1	1	0	0	0
76	2	0	0	0	15	0	1	0	1	1	1	1	0	1	0	1	0	0	0	0	0	0	0	0	0	1	0	1	1	1	0	0	0		0	0	0	0	0	0	2	0	1	0	1	1	0	1	2
73	2	0	0	0	15	0	1	0	0	0	0	1	0	1	0	1	0	0	0	0	0	1	0	0	0	1	0	1	1	1	0	0	0		0	0	0	0	0	0	2	0	1	0	1	1	0	1	0
51	2	0	0	1	15	0	3	0	1	1	0	0	0	0	0	0	0	0	0	0	0	0	0	0	0	1	0	0	0	0	0	0	1		0	0	0	0	0	0	2	0	1	0	1	3	1	0	0
48	2	0	0	1	15	0	2	0	0	0	0	1	0	0	0	0	0	0	0	0	0	0	0	0	0	0	0	4	1	0	0	0	1		0	0	0	0	0	0	2	0	1	0	2	3	1	0	0
55	2	0	0	0	15	0	1	0	0	0	0	0	0	0	0	0	0	0	0	0	0	0	0	0	0	1	0	0	0	0	0	0	1		0	0	0	0	0	0	3	0	0	0	1	0	1	0	2
49	2	0	0	1	15	0	2	0	0	0	0	0	0	1	0	0	0	0	0	0	0	0	0	0	0	1	0	0	0	0	0	0	1		0	0	0	0	0	0	3	0	0	0	1	0	1	0	0
58	2	0	0	0	15	0	1	0	1	1	0	0	0	1	0	0	0	0	0	0	1	0	0	0	1	0	0	0	0	0	0	0	1		0	0	0	0	0	0	3	0	0	0	2	0	1	1	0
66	2	0	0	1	15	0	3	0	0	0	0	1	0	0	0	0	0	0	0	0	0	0	0	0	0	1	0	0	0	0	0	0	1		0	0	0	0	0	0	3	0	0	0	1	0	1	0	2
51	2	0	0	1	15	0	4	0	0	0	0	0	0	0	0	0	0	0	0	0	0	0	0	0	0	0	0	0	0	0	0	0	1		0	0	0	0	0	0	3	0	0	0	2	0	1	0	2
52	2	0	0	1	15	0	3	0	0	0	0	0	0	0	0	0	0	0	0	0	0	0	0	0	0	1	0	0	0	0	0	0	1		0	0	0	0	0	0	3	0	0	0	2	0	1	0	2
51	2	0	0	1	15	0	3	0	1	1	0	1	0	0	0	0	0	0	0	0	0	0	0	0	0	0	0	2	1	0	0	0	1		0	0	0	0	0	0	3	0	0	0	1	0	1	0	1
61	2	0	0	1	15	0	2	0	0	0	0	0	0	0	0	0	0	0	0	0	0	0	0	0	0	0	0	0	0	0	0	0	1		0	0	0	0	0	0	3	0	0	0	1	1	0	0	2
36	2	0	0	0	15	0	1	0	1	1	0	0	0	0	0	0	0	0	0	0	0	0	0	0	0	1	0	0	0	0	0	0	1		0	0	0	0	0	0	3	0	0	0	1	1	0	0	0
43	2	0	0	1	15	0	2	0	1	1	0	0	0	0	0	0	0	0	0	0	0	0	0	0	0	0	0	0	0	0	0	0	1		0	0	0	0	0	0	4	0	1	0	2	0	1	0	0
33	2	0	0	0	15	0	1	0	0	0	0	0	0	0	0	0	0	0	0	0	0	0	0	0	0	1	0	0	0	0	0	0	1		0	0	0	0	0	0	4	0	1	0	1	0	1	0	0
58	1	0	0	1	15	0	2	0	1	1	0	1	0	0	0	0	0	0	0	0	0	0	0	0	0	0	0	0	0	0	0	0	1		0	0	0	0	0	0	4	0	1	0	2	0	1	0	0
44	2	0	0	1	15	0	5	0		0	0	1	0	0	0	0	0	0	0	0	0	0	0	0	1	0	0	0	0	0	0	0	1		0	0	0	0	0	0	4	0	1	0	1	0	1	0	0
39	2	0	0	0	15	0	3	0	0	0	0	0	0	0	0	0	0	0	0	0	0	0	0	0	0	1	0	0	0	0	0	0	1		0	0	0	0	0	0	4	0	1	0	1	0	1	0	0
44	2	0	0	1	15	0	3	0	1	1	0	0	0	0	0	0	0	0	0	0	0	0	0	0	0	1	0	0	0	0	0	0	1		0	0	0	0	0	0	4	0	1	0	1	0	1	0	0
53	2	0	0	1	15	0	3	0	1	1	0	0	0	0	0	0	0	0	0	0	0	0	0	1	0	0	0	0	0	0	0	0	1		0	0	0	0	0	0	4	0	1	0	1	0	1	0	2
54	2	0	0	1	15	0	4	0	1	1	0	0	0	0	0	0	0	0	0	0	0	0	0	0	0	1	0	0	0	0	0	0	1		0	0	0	0	0	0	4	0	1	0	2	0	1	0	2
44	2	0	0	1	15	0	2	0	0	0	0	0	0	0	0	0	0	0	0	0	1	0	0	0	0	1	0	0	0	0	0	0	1		0	0	0	0	0	0	4	0	1	0	2	0	1	0	2
32	2	0	0	0	15	0	1	0	0	0	0	0	0	0	0	0	0	0	0	0	0	0	0	0	0	0	0	1	1	1	0	0	0		0	0	0	0	0	0	4	0	1	0		0	1	0	2
23	2	0	0	1	15	0	1	0	1	1	0	0	0	0	0	0	0	0	0	0	0	0	0	0	0	0	0	1	1	1	0	0	0		0	0	0	0	0	0	4	0	1	0	1	0	1	0	0
53	2	0	0	1	15	0	3	0	1	1	0	0	0	0	0	0	0	0	0	0	0	0	0	1	0	0	0	0	0	0	0	0	1		0	0	0	0	0	0	4	0	1	0	2	0	1	0	2
41	2	0	0	1	15	0	3	0	1	1	0	0	0	0	0	0	0	0	0	0	0	0	0	0	0	1	0	0	0	0	0	0	1		0	0	0	0	0	0	4	0	1	0	2	3	1	1	0
60	2	0	0	1	15	0	4	0	1	1	0	0	0	0	0	0	0	0	0	0	0	0	0	0	1	0	0	0	0	0	0	0	1		0	0	0	0	0	0	5	1	0	0	1	0	1	0	0
38	2	0	0	0	15	0	1	0	0	0	0	1	0	0	0	0	0	0	0	0	0	1	0	0	0	1	0	0	0	0	0	0	1		0	0	0	0	0	0	5	1	0	0	2	0	1	0	1
59	2	0	0	1	14	0	2	0	0	0	0	0	0	0	0	0	0	0	0	0	0	0	0	0	0	1	0	0	0	0	0	0	1		0	0	0	0	0	0	5	1	0	0	2	0	1	0	2
78	2	0	0	0	15	0	1	0	0	0	0	1	0	0	0	0	0	0	0	0	0	0	0	0	0	1	0	0	0	0	0	0	1		0	0	0	0	0	0	5	1	0	0	2	0	1		2
40	2	0	0	1	15	0	3	0	0	0	0	0	0	0	0	0	0	0	0	0	0	0	0	0	0	0	0	0	0	0	0	0	1		0	0	0	0	0	0	5	1	0	0	1	0	1	0	0
40	2	0	0	1	15	0	6	0	0	0	0	0	0	0	0	0	0	0	0	0	0	0	0	0	0	0	0	0	0	0	0	0	1		0	0	0	0	0	0	5	1	0	0	2	0	1	0	0
43	2	0	0	1	15	0	4	0	1	1	0	0	0	1	0	0	0	0	0	0	0	0	0	0	0	0	0	0	0	0	0	0	1		0	0	0	0	0	0	5	1	0	0	2	0	1	0	0
60	2	0	0	0	15	0	1	0	0	0	0	0	0	0	0	1	0	0	0	0	0	1	0	0	0	1	0	1	1	1	0	0	0		0	0	0	0	0	0	5	1	0	0	2	0	1	0	2
53	2	0	0	1	15	0	3	0	1	1	0	0	0	0	0	0	0	0	0	0	0	0	0	1	0	0	0	0	0	0	0	0	1		0	0	0	0	0	0	6	0	0	0	1	0	1	0	2
50	1	0	0	1	15	0	2	0	0	0	0	0	0	0	0	0	0	0	0	0	0	0	0	0	0	1	0	0	0	0	0	0	1		0	0	0	0	0	0	7	0	0	0	1	0	1	0	2
36	1	0	0	0	15	0	1	0	1	1	0	0	0	0	0	0	0	0	0	0	0	0	0	0	1	0	0	0	0	0	0	0	1		0	0	0	0	0	0	7	0	0	0	2	0	1	0	2
37	2	0	0	1	15	0	2	0	0	0	0	0	0	0	0	0	0	0	0	0	0	0	0	0	0	1	0	0	0	0	0	0	1		0	0	0	0	0	0	8	0	0	0	1	0	1	0	0
61	2	0	0	0	15	0	1	0	0	0	0	0	0	0	0	0	0	0	0	0	0	0	0	0	0	1	0	0	0	0	0	0	1		0	0	0	0	0	0	8	0	0	0	1	1	0	0	0
60	2	0	0	0	15	0	1	0	0	0	0	0	0	0	0	0	0	0	0	0	0	0	0	0	0	1	0	0	0	0	0	0	1		0	0	0	0	0	0	8	0	0	0	1	1	0	0	0
57	1	0	0	0	15	0	1	0	0	0	0	0	0	0	0	0	0	0	0	0	0	0	0	1	0	1	1	0	0	0	0	0	1		0	0	0	0	0	0	9	1	0	0		0	1	0	2
50	1	0	0	0	15	0	1	0	0	0	0	0	0	0	0	0	0	0	0	0	0	0	0	0	1	0	0	0	0	0	0	0	1		0	0	0	0	0	0	9	1	0	0		0	1	0	2
46	1	0	0	1	15	0	5	0	1	1	0	1	0	0	0	0	0	0	0	0	0	0	0	1	0	0	0	0	0	0	0	0	1		0	0	0	0	0	0	9	1	0	0		0	1	0	2
61	1	0	0	1	15	0	2	1	1	1	0	1	0	1	0	0	0	0	0	0	0	0	0	0	0	1	0	0	0	0	0	0	1		0	0	0	0	0	0	9	1	0	0		0	1	0	0
63	1	0	0	1	15	0	2	0	1	1	0	0	0	0	0	0	0	0	0	0	0	0	0	0	0	0	0	0	0	0	0	0	1		0	0	0	0	0	0	9	1	0	0		0	1	0	1
57	2	0	0	0	15	0	1	0	1	1	0	0	0	0	0	0	0	0	0	0	0	0	0	0	0	1	0	0	0	0	0	0	1		0	0	0	0	0	0	9	1	0	0		0	1	0	0
51	1	0	0	1	15	0	2	0	1	1	0	1	0	0	0	0	0	0	0	0	0	0	0	0	1	0	1	0	0	0	0	0	1		0	0	0	0	0	0	9	1	0	0		0	1	0	2
32	1	0	0	0	15	0	1	0	1	1	0	0	0	0	0	0	0	0	0	0	0	0	0	1	0	0	1	0	0	0	0	0	1		0	0	0	0	0	0	9	1	0	0		0	1	0	2
62	2	0	0	0	3	0	1	0	0	0	0	1	0	0	0	0	0	0	0	0	0	0	0	0	0	0	0	0	0	0	0	0	1		0	0	0	0	0	0	9	1	0	0		0	1	0	0
56	2	0	0	0	15	0	1	0	1	1	0	0	0	0	0	0	0	0	0	0	0	0	0	0	0	1	0	0	0	0	0	0	1		0	0	0	0	0	0	9	1	0	0		0	1	0	2
76	1	0	0	0	15	0	1	0	0	0	0	1	0	0	0	0	0	0	0	0	0	0	0	0	0	0	0	0	0	0	0	0	1		0	0	0	0	1	0	9	1	0	0		0	1	0	0
47	2	0	0	0	15	0	1	0	0	0	0	0	0	0	0	0	0	0	0	0	0	0	0	0	0	1	0	0	0	0	0	0	1		0	0	0	0	0	0	9	1	0	0		0	1	0	2
44	1	0	0	1	15	0	2	0	1	1	1	1	0	1	1	0	1	0	0	0	0	0	0	1	0	0	0	0	0	0	0	0	1		0	0	0	0	0	0	11	0	0	0	1	0	1	0	1
60	2	0	0	1	15	0	4	0	1	1	0	0	0	0	0	0	0	0	0	0	0	0	0	0	1	0	0	0	0	0	0	0	1		0	0	0	0	0	0	11	0	0	0	2	0	1	0	0
60	2	0	0	1	15	0	4	0	1	1	0	0	0	0	0	0	0	0	0	0	0	0	0	0	1	0	0	0	0	0	0	0	1		0	0	0	0	0	0	11	0	0	0	2	0	1	0	0
46	2	0	0	0	15	0	1	0	0	0	0	1	0	0	0	0	0	0	0	0	0	0	0	0	0	0	0	0	0	0	0	0	1		0	0	0	0	0	0	11	0	0	0	2	0	1	0	0
74	2	0	0	1	15	0	3	0	0	0	0	1	0	0	0	0	0	1	1	0	0	0	0	0	0	1	0	0	0	0	0	0	1		0	0	0	0	0		11	0	0	0	1	0	1	0	2
43	1	0	0	1	15	0	4	0	1	1	1	0	0	0	0	0	0	0	1	0	1	0	0	1	0	1	0	0	0	0	0	0	1		0	0	0	0	0	0	11	0	0	0	2	0	1	0	0
44	2	0	0	1	15	0	5	0	0	0	0	0	0	0	0	0	0	0	0	0	0	0	0	0	0	0	0	0	0	0	0	0	1		0	0	0	0	0	0	11	0	0	0	1	0	1	0	0
69	1	0	0	1	15	0	4	0	1	1	0	1	0	0	0	0	0	0	0	0	0	0	0	0	0	1	0	0	0	0	0	0	1		0	0	0	0	0	0	11	0	0	0	2	0	1	0	2
69	1	0	0	0	15	0	1	0	0	0	0	1	1	1	0	0	0	0	0	0	0	1	0	0	0	1	0	0	0	0	0	0	1		0	0	0	0	1	0	11	0	0	0	2	0	1	0	2
44	2	0	0	1	15	0	5	0	0	0	0	0	0	0	0	0	0	0	0	0	0	0	0	0	0	0	0	0	0	0	0	0	1		0	0	0	0	0	0	11	0	0	0	2	0	1	0	2
58	2	0	0	0	15	0	1	0	0	0	0	1	0	0	1	0	0	0	0	0	0	0	0	0	0	1	0	0	0	0	0	0	1		0	0	0	0	0	0	11	0	0	0	1	0	1	0	2
72	2	0	0	1	15	0	2	0	0	0	0	1	1	0	0	0	0	0	0	0	0	0	0	0	1	1	0	0	0	0	0	0	1		0	0	0	0	1	0	11	0	0	0	1	0	1	0	2
36	2	0	0	1	15	0	2	0	1	1	0	0	0	0	0	0	0	0	0	0	0	0	0	0	0	0	0	0	0	0	0	0	1		0	0	0	0	0	0	11	0	0	0	2	0	1	0	0
36	2	0	0	1	15	0	2	0	1	1	0	0	0	0	0	0	0	0	0	0	0	0	0	0	0	0	0	0	0	0	0	0	1		0	0	0	0	0	0	11	0	0	0	1	0	1	0	0
61	2	0	0	1	15	0	2	0	0	0	0	0	0	0	0	0	0	0	0	0	0	0	0	0	0	0	0	0	0	0	0	0	1		0	0	0	0	0	0	11	0	0	0	1	1	0	0	2
64	2	0	0	0	15	0	1	0	1	1	0	0	0	0	0	0	0	0	0	0	0	0	0	0	0	0	0	0	0	0	0	0	1		0	0	0	0	0	0	11	0	0	0	2	1	0	0	2
49	2	0	0	0	15	0	1	0	0	0	0	1	0	1	1	0	0	0	0	0	0	0	0	0	0	0	0	0	0	0	0	0	1		0	0	0	0	0	0	11	0	0	0	2	2	0	0	0
71	1	0	0	0	15	0	1	0	0	0	0	0	0	0	0	0	0	0	0	0	0	0	0	0	0	1	0	0	0	0	0	0	1		0	0	0	0	0	0	12	0	0	1	1	2	0	2	2
21	1	0	0	0	15	0	1	0	0	0	0	0	0	0	1	0	0	0	0	0	0	0	0	1	0	0	0	0	0	0	0	0	1		0	0	0	0	0	0	12	0	0	1	2	2	0	1	2
60	1	0	0	0	15	0	1	0	0	0	0	1	1	0	0	0	0	0	0	0	0	0	0	0	0	1	0	1	1	1	0	0	0		0	0	0	0	0	0	12	0	0	1	1	2	0	0	0
54	2	0	0	1	15	0	4	0	1	1	0	0	0	0	0	0	0	0	0	0	0	0	0	0	0	1	0	0	0	0	0	0	1		0	0	0	0	0	0	13	0	0	1	2	0	1	0	2
44	2	0	0	1	15	0	4	0	1	1	0	1	0	1	0	0	0	0	0	0	0	1	0	0	0	0	0	0	0	0	0	0	1		0	0	0	0	0	0	13	0	0	1	2	0	1	0	2
75	2	0	0	0	15	0	1	0	0	0	0	0	0	0	0	0	0	0	0	0	0	0	0	0	0	0	0	0	0	0	0	0	1		0	0	0	0	0	0	16	0	0	1		0	1	0	2
76	2	0	0	0	15	0	1	0	0	0	0	0	0	0	0	0	0	0	0	0	0	0	0	0	0	0	0	0	0	0	0	0	1		0	0	0	0	0	0	16	0	0	1		0	1	0	2
69	1	0	0	1	15	0	4	0	1	1	0	1	0	0	0	0	0	0	0	0	0	0	0	0	0	1	0	0	0	0	0	0	1		0	0	0	0	0	0	18	0	0	1		0	1	0	2
54	2	0	0	0	15	1	1	0	0	0	0	0	0	0	0	0	0	0	0	0	0	0	0	0	0	0	0	0	0	0	0	0	1		0	0	0	0	0	0	18	0	0	1		0	1	0	0
44	2	0	0	1	15	0	5	0	0	0	0	0	0	0	0	0	0	0	0	0	0	0	0	0	0	0	0	0	0	0	0	0	1		0	0	0	0	0	0	19	0	0	1	1	0	1	0	2
44	2	0	0	1	15	0	5	0	0	0	0	0	0	0	0	0	0	0	0	0	0	0	0	0	0	0	0	0	0	0	0	0	1		0	0	0	0	0	0	19	0	0	1	2	0	1	0	2
72	1	0	0	0	15	0	1	0	1	1	0	1	0	0	1	0	0	0	0	0	0	0	0	0	0	0	0	0	0	0	0	0	1		0	0	0	0	0	0	22	0	0	0	1	0	1	0	0
51	2	0	0	0	15	0	1	0	1	1	0	0	0	1	0	0	0	0	0	0	0	1	1	0	0	1	0	0	0	0	1	0	0	ATORVA 10	0	1	0	0	0	0	11	0	0	0	2	0	1	0	2
66	1	0	0	1	15	0	2	0	0	0	0	1	0	1	0	1	0	0	0	0	0	0	0	0	0	0	0	1	1	1	1	1	0	ATORVA 20	0	1	0	0	0	0	2	0	1	0	2	0	1	0	0
50	1	0	0	0	15	0	1	0	1	1	0	1	1	1	1	0	0	1	0	0	0	0	0	0	0	0	0	0	0	0	1	0	0	ATORVA 20	0	1	0	0	1	0	4	0	1	0	2	0	1	0	1
59	2	0	0	0	15	0	1	0	1	1	0	1	0	1	0	0	0	0	0	0	0	0	0	0	0	1	0	1	1	1	1	1	0	ATORVA 40	1	1	0	0	0	0	7	0	0	0	2	0	1	0	0
65	1	0	0	0	15	0	1	0	1	1	0	1	0	1	0	0	0	0	0	0	0	0	0	0	0	1	0	0	0	0	1	0	0	ATORVA 40	1	1	0	0	0	0	9	1	0	0		0	1	0	2
52	1	0	0	0	15	0	1	0	0	0	0	1	0	0	0	1	0	0	0	0	0	0	0	0	0	1	0	1	1	1	1	1	0	ATORVA 40	1	1	0	0	0	0	9	1	0	0		0	1	0	2
70	2	0	0	0	15	0	1	0	0	0	0	0	0	1	0	0	0	0	0	0	0	0	0	0	0	0	0	0	0	0	1	0	0	ATORVA 40	1	1	0	0	0	0	11	0	0	0	2	0	1	0	2
66	1	0	0	1	15	0	2	0	1	1	0	1	0	1	0	1	0	0	0	0	0	0	0	0	0	0	0	1	1	1	1	1	0	ATORVA 40	1	1	0	0	0	0	16	0	0	1		1	0	0	0
65	1	0	0	0	15	1	1	0	0	0	0	1	0	1	1	0	0	0	0	0	0	0	0	0	0	0	0	1	1	1	1	1	0	ATORVA 80	1	1	0	0	0	0	2	0	1	0	1	0	1	0	0
66	2	0	0	1	15	0	4	0	0	0	0	1	0	1	0	0	0	0	0	0	0	0	0	0	0	1	0	0	0	0	1	0	0	ATORVA 80	1	1	0	0	0	0	4	0	1	0	2	0	1	0	0
59	1	0	0	1	15	0	2	0	0	0	0	1	1	0	1	1	0	0	0	0	0	0	0	0	0	0	0	2	1	0	1	1	0	ATORVA 80	1	1	0	1	1	0	10	0	0	0	2	0	1	0	2
59	1	0	0	1	15	0	2	0	0	0	0	1	1	0	1	1	0	0	0	0	0	0	0	0	0	0	0	2	1	0	1	1	0	ATORVA 80	1	1	0	1	1	0	11	0	0	0	2	0	1	0	2
64	1	0	0	1	15	0	3	0	0	0	0	1	0	1	0	1	0	0	0	0	0	0	0	0	0	1	0	2	1	0	1	1	0	FLUVASTATINA 40	0	0	0	0	0	0	11	0	0	0	1	0	1	0	2
68	1	0	0	0	15	3	1	0	0	0	0	1	0	1	1	0	0	0	0	0	0	0	0	0	0	1	0	2	1	0	1	1	0	PRAVASTATINA 40	0	0	0	0	0	0	16	0	0	1		0	1	0	0
36	1	0	0	0	15	0	1	0	1	1	1	1	0	1	0	0	0	0	0	0	0	0	0	0	0	0	0	0	0	0	1	0	0	SIMVA 10	0	0	1	0	0	0	5	1	0	0	1	0	1	0	2
76	2	0	0	0	15	0	1	0	0	0	0	1	0	1	0	0	0	0	0	0	0	0	0	0	0	1	0	0	0	0	1	0	0	SIMVA 10	0	0	1	0	0	0	5	1	0	0	2	0	1	0	2
53	2	0	0	0	15	0	1	0	0	0	0	0	0	1	0	0	0	0	0	0	1	0	0	0	0	1	0	0	0	0	1	0	0	SIMVA 10	0	0	1	0	0	0	6	0	0	0	1	0	1	0	0
43	1	0	0	1	15	0	2	0	1	1	0	1	0	1	1	0	0	0	0	0	0	0	0	0	0	0	0	1	1	1	1	1	0	SIMVA 10	0	0	1	0	0	0	11	0	0	0	1	0	1	0	0
66	1	0	0	0	15	0	1	0	0	0	0	0	0	1	0	0	0	0	0	0	0	0	0	0	0	1	0	0	0	0	1	0	0	SIMVA 10	0	0	1	0	0	0	12	0	0	1	1	0	1	1	0
53	2	0	0	1	15	0	2	0	1	1	0	0	0	1	0	0	0	0	0	0	0	0	0	0	0	0	0	0	0	0	1	0	0	SIMVA 20	0	0	1	0	0	0	4	0	1	0	1	1	0	1	2
55	1	0	0	1	15	0	2	0	1	1	0	1	0	1	0	0	0	0	0	0	0	0	0	0	0	0	0	0	0	0	1	0	0	SIMVA 20	0	0	1	0	0	0	9	1	0	0		0	1	0	2
62	2	0	0	0	15	0	1	0	0	0	0	1	0	0	0	0	0	0	0	0	0	0	0	0	0	1	0	0	0	0	1	0	0	SIMVA 40	0	0	1	0	0	0	9	1	0	0		0	1	0	2
76	2	0	0	0	15	0	1	0	0	0	0	1	0	1	0	0	0	0	0	0	0	1	0	0	0	0	0	0	0	0	1	0	0	SIMVA 40	0	0	1	0	0	0	11	0	0	0	1	0	1	0	0
67	1	0	0	0	15	0	1	0	0	0	0	1	0	1	0	0	0	0	0	0	0	0	0	0	0	0	0	1	1	1	1	1	0	SIMVA 40	0	0	1	0	0	0	16	0	0	1		1	0	0	2
74	2	0	0	0	15	0	1	0	0	0	0	1	0	1	0	0	0	0	0	0	0	0	0	0	0	0	0	1	1	1	1	1	0	ATORVA 40	1	1	0	0	0	0	9	1	0	0		0	1	0	2
68	2	0	0	1	15	0	9	0	0	0	0	0	0	1	0	0	0	0	0	0	0	0	0	0	0	1	0	0	0	0	1	0	0	SIMVA 20	0	0	1	0	0	0	5	1	0	0	1	0	1	0	2
46	1	0	1	0	15	0	1	1	0	0	0	0	0	0	0	0	0	0	0	0	0	0	0	0	0	0	1	0	0	0	0	0	1		0	0	0	1	0	0	4	0	1	0	2	0	1	0	0
67	2	0	1	0	14	0	1	1	0	2	0	0	0	0	0	0	0	0	0	0	0	0	0	0	0	1	0	0	0	0	0	0	1		0	0	0	0	0	0	4	0	1	0	2	0	1	0	2
44	2	0	1	1	7	0	2	1	1	1	0	0	0	0	0	0	0	0	0	0	1	0	0	1	0	0	0	0	0	0	0	0	1		0	0	0	0	0	0	4	0	1	0	2	0	1	0	1
55	2	0	1	0	15	0	1	0	1	1	0	0	0	0	0	0	0	0	0	0	0	0	0	0	0	0	0	0	0	0	0	0	1		0	0	0	0	0	0	4	0	1	0	2	0	1	0	0
47	2	0	1	1	15	0	2	0	1	1	0	0	0	0	0	0	0	0	0	0	0	0	0	0	0	0	0	0	0	0	0	0	1		0	0	0	0	0	0	5	1	0	0	2	0	1	0	2
52	2	0	1	1	15	0	2	1	1	1	0	0	0	0	0	0	0	0	0	0	0	0	0	0	0	0	0	0	0	0	0	0	1		0	0	0	0	0	0	5	1	0	0	1	0	1	0	2
74	2	0	1	1	3	0	3	1	0	0	0	1	0	0	0	0	0	0	0	0	0	0	0	0	0	0	0	0	0	0	0	0	1		0	0	0	0	0	0	5	1	0	0	2	0	1	0	1
53	2	0	1	0	15	0	1	0	0	0	0	0	0	0	0	0	0	0	0	0	0	0	0	0	0	0	0	0	0	0	0	0	1		0	0	0	0	0	0	5	1	0	0	2	0	1	0	2
44	2	0	1	1	3	0	4	1	0	0	0	0	0	0	0	0	0	0	0	0	0	0	0	0	0	0	0	0	0	0	0	0	1		0	0	0	0	0	0	5	1	0	0	1	0	1	0	2
53	2	0	1	1	15	0	2	1	0	0	0	0	0	0	0	0	0	0	0	0	0	0	0	0	0	0	0	0	0	0	0	0	1		0	0	0	0	0	0	5	1	0	0	2	0	1	0	2
33	1	0	1	0	15	0	1	1	0	0	0	0	0	0	0	0	0	0	0	0	0	0	0	0	0	0	0	0	0	0	0	0	1		0	0	0	0	0	0	6	0	0	0	2	0	1	0	2
48	2	0	1	1	15	0	2	1	1	1	0	0	0	0	0	0	0	0	0	0	0	0	0	0	0	1	0	0	0	0	0	0	1		0	0	0	0	0	0	8	0	0	0	2	0	1	0	0
64	1	0	1	0	3	0	1	1	0	0	0	1	0	1	0	0	0	0	1	0	0	0	0	0	0	0	0	0	0	0	0	0	1		0	0	0	0	0	0	8	0	0	0	2	0	1	0	2
33	2	0	1	0	13	0	1	1	1	1	0	0	0	0	0	0	0	0	0	0	0	0	0	0	0	0	0	0	0	0	0	0	1		0	0	0	0	0	0	8	0	0	0	2	0	1	0	2
50	2	0	1	0	15	0	1	1	0	0	0	0	0	0	0	0	0	0	0	0	0	0	0	0	0	0	0	0	0	0	0	0	1		0	0	0	0	0	0	8	0	0	0	2	3	1	1	0
50	1	0	1	0	15	0	1	0	0	0	1	1	0	0	0	0	0	0	0	0	0	0	0	0	0	0	0	0	0	0	0	0	1		0	0	0	0	0	0	9	1	0	0		0	1	0	2
50	2	0	1	1	15	0	3	0	1	1	0	1	0	0	0	0	0	0	0	0	0	0	0	0	0	0	0	0	0	0	0	0	1		0	0	0	0	0	0	9	1	0	0		0	1	0	0
37	1	0	1	0	15	0	1	0	1	1	0	0	0	0	0	0	0	0	0	0	0	0	0	1	0	0	0	0	0	0	0	0	1		0	0	0	0	0	0	9	1	0	0		0	1	0	2
59	2	0	1	1	14	0	5	1	1	1	0	0	0	1	0	0	0	0	0	0	0	0	0	0	0	0	0	0	0	0	0	0	1		0	0	0	0	0	0	9	1	0	0		0	1	0	2
39	1	0	1	0	15	0	1	0	1	1	0	0	0	0	0	0	0	0	0	0	0	0	0	1	0	0	0	0	0	0	0	0	1		0	0	0	0	0	0	9	1	0	0		0	1	0	2
51	1	0	1	0	15	0	1	1	1	1	1	1	0	1	0	0	0	0	0	0	0	0	0	0	0	0	0	0	0	0	0	0	1		0	0	0	0	0	0	9	1	0	0		0	1	0	2
49	1	0	1	0	13	0	1	1	1	1	0	0	0	0	0	0	0	0	0	0	0	0	0	1	0	0	0	0	0	0	0	0	1		0	0	0	0	0	0	9	1	0	0		0	1	0	2
50	2	0	1	1	14	0	4	1	0	0	0	0	0	0	0	0	0	0	0	0	0	0	0	0	0	0	0	0	0	0	0	0	1		0	0	0	0	0	0	9	1	0	0		0	1	0	2
51	1	0	1	0	7	0	2	1	0	0	0	1	0	1	0	0	0	0	0	0	0	0	0	0	0	1	0	0	0	0	0	0	1		0	0	0	0	0	0	9	1	0	0		0	1	0	0
40	2	0	1	0	8	0	1	1	0	0	0	1	0	1	0	0	0	0	0	0	0	0	0	0	0	0	0	0	0	0	0	0	1		0	0	0	0	0	0	9	1	0	0		0	1	0	0
60	2	0	1	0	15	0	1	1	1	1	0	1	0	0	0	0	0	0	0	0	0	0	0	0	0	0	0	0	0	0	0	0	1		0	0	0	0	0	0	9	1	0	0		0	1	0	2
70	1	0	1	0	15	0	1	0	0	0	0	1	0	1	0	0	0	1	0	0	0	0	0	0	0	0	0	0	0	0	0	0	1		0	0	0	1	0	0	9	1	0	0		0	1	0	2
53	2	0	1	0	3	0	1	1	1	1	0	0	0	1	0	0	0	0	0	0	0	0	0	0	0	0	0	0	0	0	0	0	1		0	0	0	0	0	0	9	1	0	0		0	1	0	2
49	2	0	1	1	13	0	2	1	1	1	0	0	0	0	0	0	0	0	0	0	0	0	0	0	0	1	0	0	0	0	0	0	1		0	0	0	0	0	0	11	0	0	0	1	0	1	0	2
54	2	0	1	1	15	0	2	0	1	1	0	0	0	0	0	0	0	0	0	0	0	0	0	0	0	0	0	0	0	0	0	0	1		0	0	0	0	0	0	11	0	0	0	2	0	1	0	1
62	1	0	1	0	15	0	1	1	1	1	0	1	0	1	0	0	0	0	0	0	0	0	0	0	0	0	0	0	0	0	0	0	1		0	0	0	0	0	0	11	0	0	0	2	0	1	0	2
32	1	0	1	1	11	0	2	0	0	0	0	0	0	0	0	0	0	0	0	0	0	0	0	0	0	0	0	0	0	0	0	0	1		0	0	0	0	0	0	11	0	0	0	2	0	1	0	2
72	2	0	1	0	13	0	1		0	0	0	1	0	0	0	0	0	0	0	0	0	0	0	0	0	1	0	0	0	0	0	0	1		0	0	0	0	0	0	11	0	0	0	2	3	1	0	0
40	1	0	1	0	15	0	1	1	0	0	0	0	0	0	0	0	0	0	0	0	0	0	0	0	0	0	0	0	0	0	0	0	1		0	0	0	0	0	0	13	0	0	1	2	0	1	0	2
57	2	0	1	1	14	0	3	1	0	0	0	0	0	0	0	0	0	0	0	0	0	0	0	0	0	1	0	0	0	0	0	0	1		0	0	0	0	0	0	18	0	0	1		0	1	0	0
35	1	0	1	1	15	0	2	0	1	1	0	0	0	0	0	0	0	0	0	0	0	1	0	1	0	0	0	0	0	0	0	0	1		0	0	0	0	0	0	18	0	0	1		0	1	0	2
51	1	0	1	0	4	0	1	1	1	1	0	1	0	0	0	0	0	0	0	0	0	0	0	0	0	0	0	0	0	0	0	0	1		0	0	0	0	0	0	22	0	0	0	2	0	1	0	2
77	2	0	1	0	15	0	1	1	0	0	0	1	0	1	0	0	0	0	0	0	0	0	0	0	0	1	0	0	0	0	1	0	0	ATORVA 10	0	1	0	0	0	0	9	1	0	0		0	1	0	2
66	2	0	1	0	15	0	1	1	0	0	0	1	0	1	0	0	0	0	0	0	0	1	0	0	0	0	0	0	0	0	1	0	0	ATORVA 20	0	1	0	0	0	0	5	1	0	0	1	0	1	0	1
66	1	0	1	0	8	0	0	1	1	1	1	0	0	1	0	1	0	1	0	0	0	1	0	0	0	1	0	1	1	1	1	1	0	ROSU 5	0	0	0	0	0	0	11	0	0	0	2	0	1	0	0
53	2	0	1	1	15	0	2	0	1	1	0	1	0	1	0	0	0	0	0	0	0	0	0	0	0	0	0	0	0	0	1	0	0	SIMVA 20	0	0	1	0	0	0	5	1	0	0	2	0	1	0	2
70	2	0	1	1	15	0	2	0	0	0	0	0	0	1	0	0	0	0	0	0	0	0	0	0	0	0	0	1	1	1	1	1	0	SIMVA 20	0	0	1	0	0	0	5	1	0	0	1	0	1	0	0
67	2	0	1	1	13	0	6	1	0	0	0	0	1	1	0	0	0	0	0	0	0	0	0	0	0	0	0	0	0	0	1	0	0	SIMVA 40	0	0	1	0	1	0	5	1	0	0	2	0	1	0	0
73	2	0	1	1	14	0	2	1	1	1	0	0	0	1	0	0	0	0	0	0	0	0	0	0	0	0	0	0	0	0	0	0	1		0	0	0	0	0	0	2	0	1	0	1	0	1	0	2
46	1	0	1	1	13	0	5	1	1	1	0	1	0	0	0	0	0	0	0	0	0	0	0	1	0	0	0	0	0	0	0	0	1		0	0	0	0	0	0	3	0	0	0	1	0	1	0	2
50	2	0	1	0	14	0	1	0	0	0	0	0	0	0	0	0	0	0	0	0	0	0	0	0	0	0	0	0	0	0	0	0	1		0	0	0	0	0	0	3	0	0	0	2	0	1	0	0
74	2	0	1	1	15	0	3	1	0	0	0	1	0	0	0	0	0	0	0	0	0	0	0	0	0	0	0	1	1	1	0	0	0		0	0	0	0	0	0	3	0	0	0	2	0	1	0	1
37	2	0	1	0	15	0	1	1	0	0	0	0	0	0	0	0	0	0	0	0	0	0	0	0	0	0	0	0	0	0	0	0	1		0	0	0	0	0	0	4	0	1	0	1	0	1	0	0
48	2	0	1	0	14	0	1	1	0	0	0	0	0	0	0	0	0	0	0	0	0	0	0	0	0	0	0	0	0	0	0	0	1		0	0	0	0	0	0	4	0	1	0	2	0	1	0	0
46	2	0	1	1	4	0	2	1	0	0	0	0	0	0	0	0	0	0	0	0	0	0	0	0	0	0	0	0	0	0	0	0	1		0	0	0	0	0	0	5	1	0	0	1	0	1	0	0
58	2	0	1	0	3	0	1	0	0	0	0	1	0	0	0	0	0	0	0	0	0	0	0	0	0	0	0	0	0	0	0	0	1		0	0	0	0	0	0	5	1	0	0	2	0	1	0	2
23	1	0	1	1	7	0	2	1	0	0	0	0	0	0	0	0	0	0	0	0	0	0	0	0	0	0	0	0	0	0	0	0	1		0	0	0	0	0	0	5	1	0	0	2	0	1	0	1
50	2	0	1	0	14	0	1	1	0	0	0	0	0	0	0	0	0	0	0	0	0	0	0	0	0	0	0	0	0	0	0	0	1		0	0	0	0	0	0	5	1	0	0	2	0	1	0	0
39	1	0	1	0	7	0	1	0	1	1	0	0	0	0	0	0	0	0	0	0	0	0	0	1	0	1	0	0	0	0	0	0	1		0	0	0	0	0	0	5	1	0	0	1	0	1	0	2
63	2	0	1	0	15	4	0	1	0	0	1	1	0	0	0	0	0	1	0	0	0	0	0	0	0	1	0	0	0	0	0	0	1		0	0	0	1	0	0	5	1	0	0	2	0	1	0	2
47	1	0	1	0	15	0	1	0	1	1	0	0	0	1	0	0	0	0	0	0	0	1	0	0	0	0	0	0	0	0	0	0	1		0	0	0	0	0	0	5	1	0	0	2	0	1	0	1
43	2	0	1	0	15	0	1	1	1	1	0	0	0	0	0	0	0	0	0	0	0	0	0	0	0	0	0	0	0	0	0	0	1		0	0	0	0	0	0	5	1	0	0	1	0	1	0	0
74	2	0	1	1	15	0	3	0	0	0	0	1	0	0	0	0	0	1	1	0	0	0	0	0	0	1	0	0	0	0	0	0	1		0	0	0	0	0		5	1	0	0	2	0	1	0	2
64	2	0	1	0	14	0	1	1	0	0	0	0	0	0	0	0	0	0	0	1	0	0	0	0	0	1	0	0	0	0	0	0	1		0	0	0	0	0	0	5	1	0	0	1	0	1	0	1
44	2	0	1	1	15	0	2	0	1	1	0	0	0	0	0	0	0	0	0	0	0	1	0	0	0	1	0	0	0	0	0	0	1		0	0	0	0	0	0	5	1	0	0	1	0	1	0	0
45	2	0	1	0	15	0	1	0	0	0	0	0	0	0	0	0	0	0	0	0	0	0	0	0	0	0	0	0	0	0	0	0	1		0	0	0	0	0	0	5	1	0	0	1	0	1	0	2
82	2	0	1	0	15	0	1	0	0	0	0	1	0	0	0	1	0	0	1	0	0	0	0	0	0	1	0	0	0	0	0	0	1		0	0	0	0	0	0	5	1	0	0	2	0	1	0	1
73	2	0	1	0	15	0	1	1	0	0	0	0	0	0	0	0	0	0	0	0	0	0	0	0	0	1	0	0	0	0	0	0	1		0	0	0	0	0	0	5	1	0	0	1	0	1	0	0
59	2	0	1	1	13	0	2	1	0	0	0	0	0	0	0	0	0	0	0	0	0	0	0	0	0	1	0	0	0	0	0	0	1		0	0	0	0	0	0	5	1	0	0	1	0	1	0	2
38	2	0	1	0	15	0	1	1	1	1	0	0	0	0	0	0	0	0	0	0	0	0	0	0	0	0	0	0	0	0	0	0	1		0	0	0	0	0	0	5	1	0	0	1	0	1	0	2
63	2	0	1	0	15	0	1	0	0	0	0	0	0	1	0	0	0	0	0	0	0	0	0	0	0	1	0	0	0	0	0	0	1		0	0	0	0	0	0	5	1	0	0	1	0	1	0	0
46	2	0	1	0	15	0	1	1	1	1	0	0	0	1	0	0	0	0	0	0	0	0	0	0	0	0	0	0	0	0	0	0	1		0	0	0	0	0	0	5	1	0	0	2	0	1	0	2
41	2	0	1	0	15	0		0	0	0	0	0	0	0	0	0	0	0	0	0	0	0	0	0	0	0	0	0	0	0	0	0	1		0	0	0	0	0	0	5	1	0	0	1	0	1	0	2
83	2	0	1	1	3	0	3	0	0	0	0	0	0	0	0	0	0	0	0	0	0	0	0	0	0	0	0	10	1	0	0	0	1		0	0	0	0	0	0	5	1	0	0	1	0	1	0	2
33	1	0	1	1	14	0	1	1	0	0	0	0	0	0	0	0	0	0	0	0	0	0	0	0	0	0	0	0	0	0	0	0	1		0	0	0	0	0	0	6	0	0	0	2	0	1	0	2
59	2	0	1	1	15	0	2	0	0	0	0	0	0	0	0	0	0	0	0	0	0	0	0	0	0	1	0	0	0	0	0	0	1		0	0	0	0	0	0	6	0	0	0	1	0	1	1	2
55	2	0	1	0	14	0	1	1	1	1	0	0	0	0	0	0	0	0	0	0	0	1	0	0	0	0	0	0	0	0	0	0	1		0	0	0	0	0	0	7	0	0	0	1	0	1	0	0
27	2	0	1	1	15	0	2	0	1	1	0	0	0	0	0	0	0	0	0	0	0	0	0	1	0	0	0	0	0	0	0	0	1		0	0	0	0	0	0	7	0	0	0	2	0	1	0	2
68	1	0	1	1	8	0	2	1	1	1	0	1	0	0	0	0	0	1	0	1	1	0	0	0	0	0	0	0	0	0	0	0	1		0	0	0	0	0	0	8	0	0	0	1	0	1	0	2
61	1	0	1	1	15	0	2	0	0	0	0	0	0	0	0	0	0	0	0	0	0	0	0	0	0	1	0	0	0	0	0	0	1		0	0	0	0	0	0	8	0	0	0	2	0	1	0	0
51	2	0	1	0	15	0	1	0	0	0	0	0	0	0	0	0	0	0	0	0	0	0	0	0	0	0	0	0	0	0	0	0	1		0	0	0	0	0	0	8	0	0	0	2	0	1	0	0
64	2	0	1	0	4	0	1	1	0	0	0	0	0	0	0	0	0	0	0	0	0	0	0	0	0	0	0	0	0	0	0	0	1		0	0	0	0	0	0	9	1	0	0		0	1	0	2
63	2	0	1	0	15	0	1	0	0	0	0	0	0	0	0	0	0	0	0	0	0	0	0	0	0	1	0	0	0	0	0	0	1		0	0	0	0	0	0	9	1	0	0		0	1	0	0
56	2	0	1	1	3	0	2	1	0	0	0	1	0	0	0	0	0	0	0	0	0	0	0	0	0	0	0	0	0	0	0	0	1		0	0	0	0	0	0	9	1	0	0		0	1	0	2
40	2	0	1	0	3	0	1	1	0	0	0	0	0	0	0	0	0	0	0	0	0	0	0	0	0	0	0	0	0	0	0	0	1		0	0	0	0	0	0	9	1	0	0		0	1	0	0
70	1	0	1	0	15	0	1	0	1	1	0	0	0	1	0	0	0	0	0	1	0	0	0	0	0	0	0	0	0	0	0	0	1		0	0	0	0	0	0	9	1	0	0		0	1	0	0
57	1	0	1	0	15	0	1	1	0	0	0	1	1	0	0	0	0	0	0	0	0	0	0	0	0	1	0	0	0	0	0	0	1		0	0	0	0	1	0	9	1	0	0		0	1	0	0
35	2	0	1	0	15	0	1	0	0	0	1	1	0	0	0	0	0	0	0	0	0	0	0	0	0	0	0	0	0	0	0	0	1		0	0	0	0	0	0	9	1	0	0		0	1	0	2
38	2	0	1	0	5	0	1	1	0	0	0	0	0	0	0	0	0	0	0	0	0	0	0	1	0	0	0	0	0	0	0	0	1		0	0	0	0	0	0	9	1	0	0		0	1	0	2
52	1	0	1	0	6	0	2	1	1	1	0	1	0	1	0	0	0	0	0	0	0	0	0	0	0	0	0	0	0	0	0	0	1		0	0	0	0	0	0	9	1	0	0	2	0	1	0	2
47	1	0	1	0	15	0	1	1	1	1	0	0	0	0	0	0	0	0	0	0	0	0	0	0	0	0	0	0	0	0	0	0	1		0	0	0	0	0	0	9	1	0	0		0	1	0	2
71	2	0	1	1	14	0	2	1	0	0	0	0	0	1	0	0	0	0	0	0	0	0	0	0	0	0	0	0	0	0	0	0	1		0	0	0	0	0	0	9	1	0	0		0	1	0	2
50	2	0	1	0	4	0	1	1	0	0	0	0	0	0	0	0	0	0	0	0	0	0	0	0	0	0	0	0	0	0	0	0	1		0	0	0	0	0	0	9	1	0	0		0	1	0	2
71	1	0	1	0	14	3	1	1	0	0	0	0	0	0	0	0	0	0	0	0	0	0	0	0	0	0	0	0	0	0	0	0	1		0	0	0	0	0	0	9	1	0	0		0	1	0	0
50	2	0	1	0	15	0	1	1	0	0	0	0	0	0	0	0	0	0	0	0	0	0	0	0	0	0	0	0	0	0	0	0	1		0	0	0	0	0	0	9	1	0	0		0	1	0	2
58	1	0	1	1	15	0	2	0	1	1	0	1	0	0	0	0	0	0	0	0	0	0	0	0	0	0	0	0	0	0	0	0	1		0	0	0	0	0	0	9	1	0	0		0	1	0	2
48	1	0	1	0	15	0	1	0	1	1	0	0	0	0	0	0	0	0	0	0	0	0	0	0	0	1	0	0	0	0	0	0	1		0	0	0	0	0	0	9	1	0	0		0	1	0	2
42	2	0	1	0	9	0	1	1	0	0	0	1	0	0	0	0	0	0	0	0	0	0	0	0	0	0	0	0	0	0	0	0	1		0	0	0	0	0	0	9	1	0	0		0	1	0	2
51	1	0	1	0	12	0	1	0	1	1	1	1	0	0	0	0	0	0	0	0	0	1	0	0	0	0	0	0	0	0	0	0	1		0	0	0	0	0	0	9	1	0	0		0	1	0	1
50	2	0	1	0	4	0	1	1	1	1	0	0	0	0	0	0	0	0	0	0	0	0	0	0	0	0	0	0	0	0	0	0	1		0	0	0	0	0	0	9	1	0	0		0	1	0	2
66	1	0	1	0	14	0	1	1	1	1	0	1	1	1	0	0	0	0	0	0	0	0	0	0	0	0	0	0	0	0	0	0	1		0	0	0	0	1	0	9	1	0	0		0	1	0	1
84	2	0	1	0	15	1	1	1	0	0	0	1	0	0	0	0	0	0	0	0	0	1	0	0	0	1	1	1	1	1	0	0	0		0	0	0	0	0	0	9	1	0	0		0	1	0	2
38	2	0	1	0	15	0	1	1	1	1	0	0	0	0	0	0	0	0	0	0	0	0	0	0	0	0	0	0	0	0	0	0	1		0	0	0	0	0	0	10	0	0	0	1	0	1	0	2
64	1	0	1	1	8	0	2	0	0	0	0	0	0	0	0	0	0	0	0	0	0	0	0	0	0	1	0	0	0	0	0	0	1		0	0	0	0	0	0	11	0	0	0	2	0	1	0	2
73	2	0	1	1	14	0	2	1	1	1	0	0	0	1	0	0	0	0	0	0	0	0	0	0	0	0	0	0	0	0	0	0	1		0	0	0	0	0	0	11	0	0	0	1	0	1	0	2
52	2	0	1	0	15	0	1	0	0	0	0	0	0	0	0	0	0	0	0	0	0	0	0	0	0	0	0	0	0	0	0	0	1		0	0	0	0	0	0	11	0	0	0	2	0	1	0	2
73	2	0	1	1	14	0	2	1	1	1	0	0	0	1	0	0	0	0	0	0	0	0	0	0	0	0	0	0	0	0	0	0	1		0	0	0	0	0	0	11	0	0	0	1	0	1	0	2
43	1	0	1	0	15	0	1	0	0	0	0	0	0	0	0	0	0	0	0	0	0	0	0	0	0	0	0	0	0	0	0	0	1		0	0	0	0	0	0	11	0	0	0	2	0	1	0	2
35	2	0	1	0	15	0	1	1	0	0	0	0	0	0	0	0	0	0	0	0	0	0	0	0	0	0	0	0	0	0	0	0	1		0	0	0	0	0	0	11	0	0	0	1	0	1	0	2
53	2	0	1	0	14	0	1	1	1	1	0	0	0	0	0	0	0	0	0	0	0	0	0	0	0	0	0	0	0	0	0	0	1		0	0	0	0	0	0	11	0	0	0	2	0	1	0	2
53	2	0	1	0	15	0	1	0	0	0	0	0	1	0	0	0	0	0	0	0	0	0	0	0	0	1	0	0	0	0	0	0	1		0	0	0	0	1	0	11	0	0	0	1	0	1	0	2
51	2	0	1	0	15	0	1	0	0	0	0	1	0	0	0	0	0	0	0	0	0	0	0	0	0	0	0	0	0	0	0	0	1		0	0	0	0	0	0	11	0	0	0	2	0	1	0	2
39	1	0	1	0	15	0	1	1	1	1	1	0	0	0	0	0	0	0	0	0	0	0	0	0	0	0	0	0	0	0	0	0	1		0	0	0	0	0	0	11	0	0	0	1	0	1	0	2
49	2	0	1	0	10	0	1		1	1	0	1	0	1	0	0	0	0	0	0	0	0	0	0	0	1	0	0	0	0	0	0	1		0	0	0	0	0	0	11	0	0	0	1	0	1	0	0
74	2	0	1	0	15	0	1	1	0	0	0	0	0	1	0	0	0	0	0	0	0	0	0	0	0	0	0	0	0	0	0	0	1		0	0	0	0	0	0	11	0	0	0	1	0	1	0	0
33	2	0	1	0	15	0	1	0	1	1	0	0	0	0	0	0	0	0	0	0	0	0	0	0	0	0	0	0	0	0	0	0	1		0	0	0	0	0	0	11	0	0	0	1	0	1	0	1
43	2	0	1	0	5	0	1	1	0	0	0	1	0	1	0	0	0	0	0	0	0	0	0	0	0	0	0	0	0	0	0	0	1		0	0	0	0	0	0	11	0	0	0	1	3	1	0	0
57	2	0	1	0	14	0	1	0	0	0	0	0	0	1	0	0	0	0	0	0	0	0	0	0	0	0	0	0	0	0	0	0	1		0	0	0	0	0	0	12	0	0	1	1	0	1	0	2
67	2	0	1	0	15	0	1	1	1	1	0	1	0	0	0	0	0	0	0	0	0	0	0	0	0	1	0	0	0	0	0	0	1		0	0	0	0	0	0	12	0	0	1	2	0	1	0	2
55	2	0	1	0	15	0	1	0	0	0	0	1	0	0	0	0	0	0	0	0	0	0	0	0	0	0	0	0	0	0	0	0	1		0	0	0	0	0	0	13	0	0	1	1	0	1	0	2
44	2	0	1	0	14	0	1	1	0	0	0	0	0	0	0	0	0	0	0	0	0	0	0	0	0	0	0	0	0	0	0	0	1		0	0	0	0	0	0	13	0	0	1	1	0	1	0	2
49	1	0	1	0	4	0	1	1	1	1	0	1	0	0	0	0	0	0	0	0	0	0	0	1	0	0	0	0	0	0	0	0	1		0	0	0	0	0	0	16	0	0	1		0	1	0	2
47	2	0	1	0	15	0	1	1	0	0	0	1	0	0	0	0	0	0	0	0	1	1	0	0	0	1	0	0	0	0	0	0	1		0	0	0	0	0	0	16	0	0	1		0	1	0	2
46	1	0	1	0	13	0	1	1	1	1	0	0	0	0	0	0	0	0	0	0	0	0	0	0	0	0	0	1	1	1	0	0	0		0	0	0	0	0	0	16	0	0	1		0	1	0	2
39	2	0	1	0	15	0	3	0	0	0	0	0	0	0	0	0	0	0	0	0	0	0	0	0	0	1	0	0	0	0	0	0	1		0	0	0	0	0	0	18	0	0	1		0	1	0	2
67	2	0	1	1	14	0	5	1	0	0	0	1	0	0	0	0	0	0	0	0	0	0	0	0	0	1	0	0	0	0	0	0	1		0	0	0	0	0	0	19	0	0	1	1	2	0	0	2
61	1	0	1	0	8			1	0	0	0	1	1	1	0	1	0	0	0	0	0	0	0	0	0	0	0	0	0	0	1	0	0	ATORVA 10	0	1	0	0	0	0	11	0	0	0	1	0	1	0	2
76	1	0	1	0	15	2	1	1	1	1	0	0	0	1	1	0	0	0	0	0	0	1	0	0	0	1	0	1	1	1	1	1	0	ATORVA 40	1	1	0	0	0	0	9	1	0	0		0	1	0	2
54	2	0	1	0	14	0	1	1	1	1	0	0	0	1	0	0	0	0	0	0	0	0	0	0	0	0	0	0	0	0	1	0	0	ATORVA 80	1	1	0	0	0	0	4	0	1	0	1	0	1	0	2
56	1	0	1	0	15	0	1	1	1	1	0	1	0	1	0	0	0	0	0	0	0	0	0	0	0	1	0	0	0	0	1	0	0	FLUVASTATINA 80	0	0	0	0	0	0	9	1	0	0		0	1	0	0
57	1	0	1	1	15	0	2	0	1	1	1	1	0	1	0	0	0	0	0	1	0	0	0	0	1	0	0	0	0	0	1	0	0	PRAVASTATINA 10	0	0	0	0	0	0	5	1	0	0	1	0	1	0	2
58	2	0	1	0	15	0	1	0	0	0	0	1	0	1	0	0	0	0	0	0	0	0	0	0	0	1	0	0	0	0	1	0	0	SIMVA 20	0	0	1	0	0	0	2	0	1	0	2	0	1	0	0
65	1	0	1	1	13	0	2	1	0	0	0	1	0	1	0	0	0	0	0	0	0	0	0	0	0	0	0	0	0	0	1	0	0	SIMVA 20	0	0	1	0	0	0	5	1	0	0	2	0	1	0	2
70	2	0	1	0	15	0	1	1	0	0	0	1	0	1	0	0	0	0	0	0	0	0	0	0	0	0	0	0	0	0	1	0	0	SIMVA 20	0	0	1	0	0	0	5	1	0	0	1	0	1	0	2
55	2	0	1	1	15	0	2	1	0	0	0	0	0	1	0	0	0	0	0	0	0	0	0	0	0	1	0	0	0	0	1	0	0	SIMVA 20	0	0	1	0	0	0	8	0	0	0	1	0	1	0	2
84	1	0	1	0	13	0	1	1	0	0	0	1	0	1	0	0	0	0	0	0	0	0	0	0	0	1	0	0	0	0	1	0	0	SIMVA 20	0	0	1	0	0		9	1	0	0		0	1	0	1
60	2	0	1	1	15	0	3	1	1	1	0	0	0	1	0	0	0	0	0	0	0	0	0	0	0	0	0	0	0	0	1	0	0	SIMVA 40	0	0	1	0	0	0	5	1	0	0	1	0	1	0	2
59	2	0	1	1	13	0	2	1	1	1	0	1	0	1	0	0	0	0	0	0	0	0	0	0	0	0	0	0	0	0	1	0	0	SIMVA 40	0	0	1	0	0	0	5	1	0	0	2	0	1	0	0
53	2	0	1	1	15	0	3	0	0	0	0	1	0	0	0	0	0	0	0	0	0	0	0	0	0	0	0	0	0	0	0	0	1		0	0	0	0	0	0	5	1	0	0	1	0	1	0	1
44	1	0	1	0	15	0	1	1	1	1	0	1	0	0	0	0	0	0	0	0	0	0	0	0	0	0	0	0	0	0	0	0	1		0	0	0	0	0	0	5	1	0	0	1	0	1	0	1
37	1	0	1	0	15	0	1	0	1	1	0	0	0	0	0	0	0	0	0	0	0	0	0	0	0	0	0	0	0	0	0	0	1		0	0	0	0	0	0	5	1	0	0	1	0	1	0	2
61	1	0	1	1	14	0	2	1	1	1	0	0	0	0	0	0	0	0	0	0	0	0	0	0	0	1	0	0	0	0	0	0	1		0	0	0	0	0	0	5	1	0	0	2	0	1	0	0
64	2	0	1	1	15	0	2	0	0	0	0	1	0	0	0	0	0	0	0	0	0	0	0	0	0	1	0	0	0	0	0	0	1		0	0	0	0	0	0	5	1	0	0	2	0	1	0	2
43	2	0	1	1	14	0	3	0	1	1	0	0	0	0	0	0	0	0	0	0	0	0	0	0	0	1	0	0	0	0	0	0	1		0	0	0	0	0	0	5	1	0	0	1	0	1	0	1
83	2	0	1	0	11	0	1	1	0	0	0	1	0	0	0	0	0	0	0	0	0	0	0	0	0	0	0	1	1	1	0	0	0		0	0	0	0	0	0	5	1	0	0	1	0	1	0	0
52	1	0	1	1	11	0	3	0	1	1	1	0	0	0	0	0	0	0	0	0	0	0	0	0	0	1	0	0	0	0	0	0	1		0	0	0	0	0	0	6	0	0	0	2	0	1	0	1
26	2	0	1	0	15	0	1	0	1	1	0	0	0	0	0	0	0	0	0	0	0	0	0	0	0	0	0	0	0	0	0	0	1		0	0	0	0	0	0	7	0	0	0	1	0	1	0	2
43	2	0	1	1	15	0	4	0	1	1	0	1	0	1	0	0	0	0	0	0	0	1	0	0	0	0	0	0	0	0	0	0	1		0	0	0	0	0	0	8	0	0	0	2	0	1	0	2
54	2	0	1	0	15	0	1	1	0	0	0	0	0	0	0	0	0	0	0	0	0	0	0	0	0	0	0	0	0	0	0	0	1		0	0	0	0	0	0	9	1	0	0		0	1	0	2
49	2	0	1	0	15	0	1	1	1	1	0	0	0	0	0	0	0	0	0	0	0	0	0	0	0	0	0	0	0	0	0	0	1		0	0	0	0	0	0	9	1	0	0		0	1	0	1
50	2	0	1	0	15	0	1	1	0	0	0	0	0	0	0	0	0	0	0	0	0	0	0	0	0	0	0	0	0	0	0	0	1		0	0	0	0	0	0	9	1	0	0		0	1	0	2
54	1	0	1	0	15	0	1	1	0	0	1	1	0	0	0	0	0	0	0	0	0	0	0	0	0	0	0	0	0	0	0	0	1		0	0	0	0	0	0	9	1	0	0		0	1	0	2
62	2	0	1	1	14	0	2	1	0	0	0	0	0	0	0	0	0	0	0	0	0	0	0	0	0	1	0	0	0	0	0	0	1		0	0	0	0	0	0	9	1	0	0		0	1	0	0
47	1	0	1	1	15	0	1	0	1	1	1	0	0	0	0	0	0	0	0	0	0	1	0	0	0	0	0	0	0	0	0	0	1		0	0	0	0	0	0	9	1	0	0		0	1	0	2
60	1	0	1	1	15	0	3	1	1	1	0	1	0	0	0	0	0	0	0	0	0	0	0	0	0	0	0	0	0	0	0	0	1		0	0	0	0	0	0	10	0	0	0	2	0	1	0	0
50	2	0	1	1	8	0	4	1	0	0	0	0	0	0	0	0	0	0	0	0	0	0	0	0	0	0	0	0	0	0	0	0	1		0	0	0	0	0	0	11	0	0	0	1	0	1	0	2
46	2	0	1	0	14	0	1	1	1	1	0	0	0	0	0	0	0	0	0	0	0	0	0	0	0	0	0	0	0	0	0	0	1		0	0	0	0	0	0	11	0	0	0	2	0	1	0	2
44	2	0	1	1	14	0	5	0	1	1	0	0	0	0	0	0	0	0	0	0	0	0	0	0	0	0	0	0	0	0	0	0	1		0	0	0	0	0	0	11	0	0	0	2	0	1	0	0
64	1	0	1	1	9	0	3	1	1	1	0	0	0	1	0	0	0	0	0	0	0	0	0	0	0	1	0	2	1	0	1	1	0	FLUVASTATINA 40	0	0	0	0	0	0	9	1	0	0		0	1	0	2
49	1	0	1	0	15	0	1	1	1	1	0	0	0	1	0	0	0	0	0	0	0	0	0	0	0	0	0	0	0	0	1	0	0	FLUVASTATINA 80	0	0	0	0	0	0	9	1	0	0		0	1	0	2
71	2	0	1	1	6	0	2	1	0	0	0	0	0	1	0	0	0	0	0	0	0	0	0	0	0	0	0	0	0	0	1	0	0	SIMVA 10	0	0	1	0	0	0	5	1	0	0	1	0	1	0	2
64	2	1	1	1	15	0	2	1	0	0	0	1	0	0	0	0	0	0	0	0	0	0	0	0	0	0	0	0	0	0	0	0	1		0	0	0	0	0	0	5	1	0	0	2	0	1	0	0
52	2	1	1	1	4	0	4	1	0	0	1	1	0	0	0	0	0	0	0	0	0	0	0	0	0	0	0	0	0	0	0	0	1		0	0	0	0	0	0	6	0	0	0	2	0	1	0	1
48	2	1	1	1	3	0	6	1	1	1	1	0	0	0	0	0	0	0	0	0	0	0	0	1	0	0	0	0	0	0	0	0	1		0	0	0	0	0	0	9	1	0	0		0	1	0	1
63	1	1	1	0	14	0	1	1	0	2	0	1	0	0	0	0	0	0	0	0	0	0	0	0	0	0	0	0	0	0	0	0	1		0	0	0	0	0	0	9	1	0	0		0	1	0	2
65	1	1	1	0	15	0	1	1	0	0	0	0	0	0	0	0	0	0	0	0	0	0	0	0	0	0	0	0	0	0	0	0	1		0	0	0	0	0	0	9	1	0	0		0	1	0	2
83	2	1	1	0	8	0	1	1	0	0	0	1	0	0	0	0	0	0	0	0	0	0	0	0	1	1	0	0	0	0	0	0	1		0	0	0	0	0	0	9	1	0	0		0	1	0	2
75	2	1	1	1	15	0	2	1	0	2	0	1	0	0	1	0	0	0	0	0	0	0	0	0	0	1	0	1	1	1	0	0	0		0	0	0	0	0	0	9	1	0	0		0	1	0	1
75	1	1	1	0	3	0	1	1	0	0	0	1	1	1	0	0	0	0	0	0	0	0	0	0	0	1	0	1	1	1	0	0	0		0	0	0	0	1	0	11	0	0	0	2	0	1	0	2
76	1	1	1	0	9	4	1	1	0	0	0	1	1	1	0	0	0	0	0	0	0	0	0	0	0	1	0	0	0	0	0	0	1		0	0	0	0	1	0	13	0	0	1	2	0	1	0	0
61	1	1	1	0	3	0	1	1	0	0	0	1	0	0	0	0	0	0	0	0	0	0	0	0	0	0	0	0	0	0	0	0	1		0	0	0	0	0	0	13	0	0	1	2	1	0	0	0
35	2	1	1	0	3	0	1	1	0	0	0	0	0	1	0	0	0	0	0	0	0	0	0	0	0	0	0	0	0	0	0	0	1		0	0	0	0	0	0	14	0	0	1	3	1	0	0	0
16	1	1	1	0	3	0	1	0	0	0	0	0	0	0	0	0	0	0	0	0	0	0	0	0	0	0	0	0	0	0	0	0	1		0	0	0	0	0	0	16	0	0	1		0	1	0	0
77	2	1	1	1	9	0	3	0	0	0	0	1	0	0	0	0	0	0	0	0	0	1	0	0	0	1	0	0	0	0	0	0	1		0	0	0	0	0	0	18	0	0	1		0	1	0	1
66	2	1	1	0	14	0	1	1	0	2	0	1	0	1	1	0	0	0	0	0	0	0	0	0	0	0	0	0	0	0	1	0	0	SIMVA 20	0	0	1	0	0	0	16	0	0	1	3	2	0	1	0
42	1	1	1	0	3	0	1	1	0	0	0	0	0	0	0	0	0	0	0	0	0	0	0	1	0	0	0	0	0	0	0	0	1		0	0	0	0	0	0	3	0	0	0	1	0	1	0	0
53	2	1	1	0	3	0	1	1	0	0	0	1	0	0	0	0	0	0	0	0	0	0	0	0	0	0	0	0	0	0	0	0	1		0	0	0	0	0	0	4	0	1	0	1	0	1	0	2
70	2	1	1	1	15	0	2	0	0	0	0	1	1	0	0	0	0	0	0	0	0	0	0	0	0	0	1	0	0	0	0	0	1		0	0	0	0	0	0	4	0	1	0	1	0	1	0	2
78	2	1	1	0	15	0	1	1	0	0	0	1	0	0	0	0	0	1	0	0	0	0	0	0	0	0	0	0	0	0	0	0	1		0	0	0	1	0	0	5	1	0	0	1	0	1	0	0
76	2	1	1	1	15	0	3	1	0	0	0	1	0	1	0	0	0	0	0	0	0	1	0	0	0	1	0	0	0	0	0	0	1		0	0	0	0	0	0	6	0	0	0	1	0	1	0	2
55	2	1	1	0	3	0	2	1	1	1	0	0	0	0	0	0	0	0	0	0	0	0	0	0	0	0	0	0	0	0	0	0	1		0	0	0	0	0	0	8	0	0	0	2	0	1	0	1
62	1	1	1	0	15	0	1	1	1	1	0	1	0	0	0	0	0	0	0	0	0	0	0	0	0	0	0	0	0	0	0	0	1		0	0	0	0	0	0	9	1	0	0		0	1	0	2
25	1	1	1	0	14	0	1	1	0	0	0	1	0	0	0	0	0	0	0	0	0	0	0	0	0	1	0	0	0	0	0	0	1		0	0	0	0	0	0	9	1	0	0		0	1	0	2
80	2	1	1	0	15	3	1	1	0	0	0	1	1	0	0	0	1	0	0	1	0	1	0	0	0	1	1	1	1	1	0	0	0		0	0	0	0	0	1	9	1	0	0		0	1	0	2
57	2	1	1	1	3	0	3	1	1	1	0	1	0	1	0	0	0	0	0	0	0	0	0	0	0	0	0	0	0	0	0	0	1		0	0	0	0	0	0	11	0	0	0	1	0	1	0	2
67	2	1	1	0	11	0	1	1	0	0	0	1	0	0	0	0	0	0	0	0	0	0	0	0	0	1	0	0	0	0	0	0	1		0	0	0	0	0	0	11	0	0	0	2	0	1	0	0
65	1	1	1	1	4	0	2	1	1	1	0	0	0	0	0	0	0	0	0	1	0	0	0	0	0	1	0	0	0	0	0	0	1		0	0	0	0	0	0	11	0	0	0	1	0	1	0	2
72	2	1	1	1	5	0	2	1	0	0	0	1	0	0	0	0	0	0	0	0	0	0	0	0	0	0	0	0	0	0	0	0	1		0	0	0	0	0	0	11	0	0	0	2	0	1	0	2
46	1	1	1	0	3	0	1	1	0	0	0	0	0	0	0	0	0	0	0	0	0	0	0	0	0	0	0	0	0	0	0	0	1		0	0	0	0	0	0	12	0	0	1	1	1	0	0	0
78	2	1	1	0	4	2	1	1	0	0	0	1	0	1	0	1	0	0	0	0	0	0	0	0	0	0	0	0	0	0	0	0	1		0	0	0	0	0	0	13	0	0	1	2	0	1	0	2
51	1	1	1	0	14	2	1	0	0	0	0	1	0	0	0	0	0	0	0	0	0	0	0	0	0	1	0	0	0	0	0	0	1		0	0	0	0	0	0	21	0	0	0	2	1	0	0	0
75	2	1	1	0	9	1	1	1	0	0	0	1	0	1	1	1	1	0	0	0	0	0	0	0	0	1	0	10	1	0	1	1	0	ATORVA 80	1		0	0	0	0	5	1	0	0	1	0	1	0	2
79	2	1	1	1	8	0	3	1	1	1	0	1	1	1	0	0	0	0	0	0	0	0	0	0	0	0	0	0	0	0	1	0	0	SIMVA ...	0	0	1	0	0	1	9	1	0	0		0	1	0	1
82	2	1	1	0	14	0	1	1	0	0	0	0	0	1	0	1	0	0	0	0	0	1	0	0	0	1	0	0	0	0	1	0	0	SIMVA 20	0	0	1	0	0	0	19	0	0	1		0	1	0	1
46	2	1	1	1	15	0	5	0	1	1	0	0	0	0	0	0	0	0	0	0	0	0	0	0	0	1	0	0	0	0	0	0	1		0	0	0	0	0	0	5	1	0	0	2	0	1	0	1
67	2	1	1	0	4	0	1	1	0	0	0	0	0	0	0	0	0	0	0	0	0	0	0	0	0	1	0	0	0	0	0	0	1		0	0	0	0	0	0	18	0	0	1		0	1	0	2
61	2	1	1	0	9	2	1	1	0	0	0	1	0	1	0	0	0	0	0	0	0	0	0	0	0	1	0	0	0	0	1	0	0	ATORVA 10	0	1	0	0	0	0	11	0	0	0	2	0	1	0	0
81	1	1	1	0	7	0	1	1	0	0	0	1	0	0	1	0	1	0	0	0	0	0	0	0	0	0	0	1	1	1	1	1	0	ATORVA 80	1	1	0	0	0	0	9	1	0	0		0	1	0	2
56	1	1	1	1	3	0	2	1	0	0	0	1	0	1	0	0	0	0	0	0	0	0	0	0	0	0	0	0	0	0	1	0	0	SIMVA 40	0	0	1	0	0	0	11	0	0	0	1	0	1	0	1
[truncated: 5 more columns]
